# Supplementary material for: Hybrid Materials with Antimicrobial Properties Based on Hyperbranched Polyaminopropylalkoxysiloxanes Embedded with Ag Nanoparticles
Source: Pharmaceutics. 2023 Mar 2;15(3):809. doi: 10.3390/pharmaceutics15030809 (PMC10057488; doi:10.3390/pharmaceutics15030809)
Supplement: Supplementary file 1 [file pharmaceutics-15-00809-s001.zip]

Archive with 1 entries (1 files):
- pharmaceutics-2260701-SI.pdf
